# Supplementary material for: Discovery of a novel allosteric inhibitor-binding site in ERK5: comparison with the canonical kinase hinge ATP-binding site
Source: Acta Crystallogr D Struct Biol. 2016 Apr 26;72(Pt 5):682–93. doi: 10.1107/S2059798316004502 (PMC4854315; doi:10.1107/S2059798316004502)
Supplement: Supplementary file 2 [file d-72-00682-sup2.xlsx]

## Sheet: Sheet1
									SN1037290126 (Cpd2)
	Legend
	< 40% Inhibition
	40% - 80% Inhibition
	≥ 80% Inhibition								SN1057800000 (cpd 3)
	Conc			10000	10000	10000
									SN1109056190 (cpd 5)
	Compound			SN1037290126	SN1057800000	SN1109056190
	ABL1	Activity	Km app	72.25	90.562	56.6246
	ABL2 (Arg)	Activity	Km app	20.7939	75.3254	52.3847
	ACVR1B (ALK4)	Activity	Km app	-2.7451	52.1088	-8.08
	ADRBK1 (GRK2)	Activity	Km app	-0.9971	16.756	-0.2265
	ADRBK2 (GRK3)	Activity	Km app	-7.0834	0.6887	-7.3638
	AKT1 (PKB alpha)	Activity	Km app	41.051	18.7464	0.31
	AKT2 (PKB beta)	Activity	Km app	97.8463	7.2778	-0.2904
	AKT3 (PKB gamma)	Activity	Km app	72.2154	42.5782	1.9471
	ALK	Activity	Km app	15.8478	77.6538	19.8344
	AMPK A1/B1/G1	Activity	Km app	55.0739	94.5292	22.6168
	AMPK A2/B1/G1	Activity	Km app	58.4728	94.2786	29.0475
	AURKA (Aurora A)	Activity	Km app	85.345	82.1788	77.8764
	AURKB (Aurora B)	Activity	Km app	38.7944	88.3982	67.5106
	AURKC (Aurora C)	Activity	Km app	34.3865	89.2621	54.375
	AXL	Activity	Km app	2.9936	94.6004	17.951
	BLK	Activity	Km app	37.5147	65.2008	21.6408
	BMX	Activity	Km app	40.6183	67.7431	18.5656
	BRAF	Activity	100	14.8791	89.6702	11.8496
	BRSK1 (SAD1)	Activity	Km app	79.9244	90.9596	34.8874
	BTK	Activity	Km app	35.4171	58.6274	10.7525
	CAMK1D (CaMKI delta)	Activity	Km app	18.6575	58.5414	0.3573
	CAMK2A (CaMKII alpha)	Activity	Km app	59.216	88.7035	-9.9899
	CAMK2B (CaMKII beta)	Activity	Km app	69.8911	70.4568	-2.2878
	CAMK2D (CaMKII delta)	Activity	Km app	63.2407	88.4351	-2.383
	CAMK4 (CaMKIV)	Activity	Km app	3.0487	7.7484	-9.8629
	CDC42 BPA (MRCKA)	Activity	Km app	-2.2502	16.6622	5.0668
	CDC42 BPB (MRCKB)	Activity	Km app	-11.4	8.0617	5.4483
	CDK1/cyclin B	Activity	Km app	8.4279	95.5138	56.1884
	CDK2/cyclin A	Activity	Km app	20.1468	100.645	55.9785
	CDK5/p25	Activity	Km app	37.8114	98.8404	76.9083
	CDK5/p35	Activity	Km app	76.9627	106.425	71.2654
	CHEK1 (CHK1)	Activity	Km app	7.8034	87.1773	14.3666
	CHEK2 (CHK2)	Activity	Km app	26.373	88.3203	4.2274
	CLK1	Activity	Km app	5.8288	101.46	9.966
	CLK2	Activity	Km app	5.7664	91.7013	38.9958
	CLK3	Activity	Km app	5.5525	70.8338	11.618
	CSF1R (FMS)	Activity	Km app	28.5652	93.5597	81.012
	CSK	Activity	Km app	10.6471	28.5328	16.0017
	CSNK1A1 (CK1 alpha 1)	Activity	Km app	7.3262	28.1096	3.849
	CSNK1D (CK1 delta)	Activity	Km app	4.5633	92.2575	-1.929
	CSNK1E (CK1 epsilon)	Activity	Km app	3.9455	80.9115	2.6104
	CSNK1G1 (CK1 gamma 1)	Activity	Km app	24.3659	69.7121	7.745
	CSNK1G2 (CK1 gamma 2)	Activity	Km app	10.9576	92.8706	9.5846
	CSNK1G3 (CK1 gamma 3)	Activity	Km app	31.2794	89.2552	16.7013
	CSNK2A1 (CK2 alpha 1)	Activity	Km app	8.2668	39.6274	8.0074
	CSNK2A2 (CK2 alpha 2)	Activity	Km app	-1.7164	77.1679	1.4618
	DAPK3 (ZIPK)	Activity	Km app	-0.8944	78.4448	-7.4114
	DCAMKL2 (DCK2)	Activity	Km app	60.6167	61.9792	-1.903
	DNA-PK	Activity	Km app	37.6514	32.5388	12.7945
	DYRK1A	Activity	Km app	2.043	93.1011	1.4772
	DYRK1B	Activity	Km app	12.4022	99.6868	-3.8728
	DYRK3	Activity	Km app	30.9305	93.104	0.1415
	DYRK4	Activity	Km app	1.2032	22.745	5.1122
	EEF2K	Activity	Km app	-6.154	1.511	-5.5476
	EGFR (ErbB1)	Activity	Km app	-11.3523	13.1046	0.9823
	EPHA1	Activity	Km app	9.4794	98.4521	11.4108
	EPHA2	Activity	Km app	-9.5157	69.1646	-1.4725
	EPHA4	Activity	Km app	18.7779	55.3596	10.2838
	EPHA5	Activity	Km app	20.6698	70.9902	6.493
	EPHA8	Activity	Km app	23.0807	50.059	0.0057
	EPHB1	Activity	Km app	5.3923	93.9131	7.5128
	EPHB2	Activity	Km app	17.9446	96.9934	7.0036
	EPHB3	Activity	Km app	21.9024	51.3422	0.1995
	EPHB4	Activity	Km app	28.9622	82.6468	16.811
	ERBB2 (HER2)	Activity	Km app	-16.6318	-1.6586	-28.9214
	ERBB4 (HER4)	Activity	Km app	16.1262	16.9002	7.2723
	FER	Activity	Km app	79.2484	104.561	22.2516
	FES (FPS)	Activity	Km app	77.9787	106.206	9.4476
	FGFR1	Activity	Km app	7.962	73.4634	16.8648
	FGFR2	Activity	Km app	32.6734	87.6588	53.4156
	FGFR3	Activity	Km app	9.1382	53.5008	13.0012
	FGFR4	Activity	Km app	18.909	18.6396	10.2629
	FGR	Activity	Km app	82.9306	89.8502	53.6828
	FLT1 (VEGFR1)	Activity	Km app	-1.5758	72.7414	34.2454
	FLT3	Activity	Km app	89.9933	101.158	55.379
	FLT4 (VEGFR3)	Activity	Km app	4.1736	98.6518	85.7421
	FRAP1 (mTOR)	Activity	Km app	-14.5502	43.8907	-11.5592
	FRK (PTK5)	Activity	Km app	19.6677	68.3363	21.4716
	FYN	Activity	Km app	-14.3148	74.1314	15.2792
	GRK4	Activity	Km app	93.0771	41.4086	7.3099
	GRK5	Activity	Km app	5.9204	39.302	-0.4221
	GRK6	Activity	Km app	1.4729	52.8821	-0.5558
	GRK7	Activity	Km app	39.0176	39.9055	10.045
	GSK3A (GSK3 alpha)	Activity	Km app	34.5888	97.8626	82.0378
	GSK3B (GSK3 beta)	Activity	Km app	88.1397	100.579	79.4025
	HCK	Activity	Km app	14.1222	47.7762	16.1037
	HIPK1 (Myak)	Activity	Km app	6.0607	83.2026	-2.2446
	HIPK2	Activity	Km app	2.0282	93.4098	44.6899
	HIPK3 (YAK1)	Activity	Km app	1.8046	88.4493	6.5638
	HIPK4	Activity	Km app	10.1832	91.7762	18.5758
	IGF1R	Activity	Km app	-1.8735	66.8901	-0.7171
	IKBKB (IKK beta)	Activity	Km app	44.381	33.037	3.4181
	IKBKE (IKK epsilon)	Activity	Km app	4.663	32.844	8.6147
	INSR	Activity	Km app	4.1052	69.4826	5.438
	INSRR (IRR)	Activity	Km app	21.3474	104.899	5.6275
	IRAK4	Activity	Km app	-9.1397	71.2978	-2.3222
	ITK	Activity	Km app	17.6796	87.7568	10.1855
	JAK1	Activity	Km app	32.124	100.913	59.6846
	JAK2	Activity	Km app	94.5607	91.6669	66.147
	JAK2 JH1 JH2	Activity	Km app	51.503	76.2336	24.5512
	JAK3	Activity	Km app	79.5931	87.9386	45.1882
	KDR (VEGFR2)	Activity	Km app	80.5597	99.691	59.1322
	KIT	Activity	Km app	-5.5079	30.5594	10.6716
	LCK	Activity	Km app	15.0568	93.8386	29.2842
	LTK (TYK1)	Activity	Km app	23.5001	72.9582	18.3734
	LYN A	Activity	Km app	65.6285	87.7562	24.7984
	LYN B	Activity	Km app	38.975	90.6394	35.2324
	MAP2K1 (MEK1)	Activity	100	16.9602	96.53	8.5268
	MAP2K2 (MEK2)	Activity	100	23.6418	94.3339	20.8554
	MAP2K6 (MKK6)	Activity	100	8.0006	87.9408	-1.0615
	MAP3K8 (COT)	Activity	100	3.3553	88.8103	-2.7208
	MAP3K9 (MLK1)	Activity	Km app	8.5331	91.6797	69.4284
	MAP4K2 (GCK)	Activity	Km app	46.0829	77.4522	49.9181
	MAP4K4 (HGK)	Activity	Km app	84.3152	83.8348	-6.2838
	MAP4K5 (KHS1)	Activity	Km app	85.271	96.657	65.2266
	MAPK1 (ERK2)	Activity	Km app	8.9239	39.3489	5.7723
	MAPK10 (JNK3)	Activity	100	8.788	77.4265	2.7559
	MAPK11 (p38 beta)	Activity	Km app	9.9194	22.1272	4.2108
	MAPK12 (p38 gamma)	Activity	Km app	3.5416	46.1886	1.084
	MAPK13 (p38 delta)	Activity	Km app	1.5388	64.899	-0.07
	MAPK14 (p38 alpha)	Activity	100	98.7301	22.1766	25.953
	MAPK14 (p38 alpha) Direct	Activity	Km app	8.0792	9.0369	8.8413
	MAPK3 (ERK1)	Activity	Km app	8.257	39.7853	6.7241
	MAPK8 (JNK1)	Activity	100	14.4768	95.5233	-10.8884
	MAPK9 (JNK2)	Activity	100	5.4152	103.15	4.7208
	MAPKAPK2	Activity	Km app	92.869	52.0379	6.563
	MAPKAPK3	Activity	Km app	95.9851	18.2667	-5.0211
	MAPKAPK5 (PRAK)	Activity	Km app	11.4656	45.07	-3.4862
	MARK1 (MARK)	Activity	Km app	10.9442	86.9444	16.5952
	MARK2	Activity	Km app	9.3644	88.6201	23.789
	MARK3	Activity	Km app	27.5555	84.1829	24.6983
	MARK4	Activity	Km app	37.3773	61.9136	2.3352
	MATK (HYL)	Activity	Km app	2.4585	0.5217	-1.6252
	MELK	Activity	Km app	80.378	99.5297	4.7314
	MERTK (cMER)	Activity	Km app	0.2521	98.9006	43.4082
	MET (cMet)	Activity	Km app	57.0085	85.1501	25.274
	MINK1	Activity	Km app	66.0703	87.661	20.861
	MKNK1 (MNK1)	Activity	Km app	3.6525	67.5038	6.9174
	MST1R (RON)	Activity	Km app	36.9955	67.1659	1.1746
	MST4	Activity	Km app	14.622	74.7286	43.3214
	MUSK	Activity	Km app	20.5209	92.3877	21.7319
	MYLK2 (skMLCK)	Activity	Km app	41.8119	78.2798	-0.7753
	NEK1	Activity	Km app	-8.5824	6.3879	21.4892
	NEK2	Activity	Km app	-16.7734	-7.5208	-2.9146
	NEK4	Activity	Km app	2.6323	23.2987	17.3294
	NEK6	Activity	Km app	68.4396	11.9232	2.8758
	NEK7	Activity	Km app	11.0973	9.7132	-0.4412
	NEK9	Activity	Km app	-0.5322	18.0968	1.4555
	NTRK1 (TRKA)	Activity	Km app	42.7365	76.1415	36.3108
	NTRK2 (TRKB)	Activity	Km app	81.4529	87.0176	28.7523
	NTRK3 (TRKC)	Activity	Km app	64.3958	79.4892	52.043
	PAK1	Activity	Km app	8.113	51.0363	-12.435
	PAK2 (PAK65)	Activity	Km app	11.8335	54.2517	-1.2427
	PAK3	Activity	Km app	70.7692	37.246	-11.978
	PAK4	Activity	Km app	26.2149	81.3446	41.3851
	PAK6	Activity	Km app	33.4618	26.963	13.5224
	PAK7 (KIAA1264)	Activity	Km app	6.0924	71.3205	25.9244
	PASK	Activity	Km app	48.7337	29.7912	1.4408
	PDGFRA (PDGFR alpha)	Activity	Km app	7.929	61.6776	21.9331
	PDGFRB (PDGFR beta)	Activity	Km app	6.8262	87.22	10.3896
	PDK1	Activity	100	21.0174	50.418	7.878
	PDK1 Direct	Activity	Km app	-15.1774	88.6516	-1.666
	PHKG1	Activity	Km app	11.6816	100.267	-5.3822
	PHKG2	Activity	Km app	19.395	79.4374	-2.5692
	PIM1	Activity	Km app	34.638	64.6752	-1.792
	PIM2	Activity	Km app	21.6814	40.0402	-12.7502
	PKN1 (PRK1)	Activity	Km app	1.2642	62.1526	-3.5435
	PLK1	Activity	Km app	10.2727	56.8465	0.4547
	PLK2	Activity	Km app	11.6191	47.6623	63.4308
	PLK3	Activity	Km app	98.7805	73.2552	18.4579
	PRKACA (PKA)	Activity	Km app	55.9441	73.6866	1.4958
	PRKCA (PKC alpha)	Activity	Km app	46.5376	101.837	6.7045
	PRKCB1 (PKC beta I)	Activity	Km app	12.5304	86.1788	2.2478
	PRKCB2 (PKC beta II)	Activity	Km app	38.0571	89.3908	-11.5528
	PRKCD (PKC delta)	Activity	Km app	-3.5472	96.5776	1.1546
	PRKCE (PKC epsilon)	Activity	Km app	1.5485	45.0695	-17.1454
	PRKCG (PKC gamma)	Activity	Km app	61.8188	89.4596	10.2972
	PRKCH (PKC eta)	Activity	Km app	41.346	54.3613	-18.2918
	PRKCI (PKC iota)	Activity	Km app	0.1704	5.6588	-5.8193
	PRKCN (PKD3)	Activity	Km app	17.9639	86.6181	11.0384
	PRKCQ (PKC theta)	Activity	Km app	51.5043	80.4097	-7.7213
	PRKCZ (PKC zeta)	Activity	Km app	-2.3291	17.6244	3.8666
	PRKD1 (PKC mu)	Activity	Km app	17.3978	93.1056	15.251
	PRKD2 (PKD2)	Activity	Km app	21.3838	94.9383	9.0129
	PRKG1	Activity	Km app	10.28	80.0977	-4.1047
	PRKG2 (PKG2)	Activity	Km app	43.345	94.9825	-8.7766
	PRKX	Activity	Km app	24.8468	84.3113	8.4269
	PTK2 (FAK)	Activity	Km app	47.0016	94.4412	10.4088
	PTK2B (FAK2)	Activity	Km app	20.4338	93.8905	22.7382
	PTK6 (Brk)	Activity	Km app	13.7126	60.569	5.4675
	RET	Activity	Km app	39.8431	94.7594	43.8868
	ROCK1	Activity	Km app	16.0298	26.6986	37.4974
	ROCK2	Activity	Km app	93.1328	40.402	37.4959
	ROS1	Activity	Km app	68.6875	99.178	57.0946
	RPS6KA1 (RSK1)	Activity	Km app	5.4507	69.4722	35.8767
	RPS6KA2 (RSK3)	Activity	Km app	22.6707	89.5244	69.873
	RPS6KA3 (RSK2)	Activity	Km app	98.217	80.8295	36.5117
	RPS6KA4 (MSK2)	Activity	Km app	11.657	88.6748	1.8926
	RPS6KA5 (MSK1)	Activity	Km app	47.2948	85.9742	6.3502
	RPS6KA6 (RSK4)	Activity	Km app	71.5242	82.2292	58.4334
	RPS6KB1 (p70S6K)	Activity	Km app	5.0482	87.4471	7.0837
	SGK (SGK1)	Activity	Km app	66.3315	90.6156	8.6453
	SGK2	Activity	Km app	67.5377	66.3134	-19.7358
	SGKL (SGK3)	Activity	Km app	95.5816	67.4618	-10.9522
	SNF1LK2	Activity	Km app	61.8615	88.0701	73.5298
	SRC	Activity	Km app	11.348	78.7357	25.5319
	SRMS (Srm)	Activity	Km app	20.9304	19.964	2.2568
	SRPK1	Activity	Km app	-2.9871	23.51	2.0144
	SRPK2	Activity	Km app	-18.878	25.2602	-4.8642
	STK22B (TSSK2)	Activity	Km app	-0.8371	-7.0195	-9.7102
	STK22D (TSSK1)	Activity	Km app	10.7728	80.8343	20.7006
	STK23 (MSSK1)	Activity	Km app	14.817	15.0286	-2.4845
	STK24 (MST3)	Activity	Km app	29.7226	89.403	26.6822
	STK25 (YSK1)	Activity	Km app	9.494	71.8436	12.0024
	STK3 (MST2)	Activity	Km app	-12.1168	78.723	52.5798
	STK4 (MST1)	Activity	Km app	5.9436	82.1356	65.2453
	SYK	Activity	Km app	22.1761	89.7644	84.8418
	TAOK2 (TAO1)	Activity	Km app	39.4612	97.186	21.0984
	TBK1	Activity	Km app	42.8311	86.3392	26.8324
	TEK (Tie2)	Activity	Km app	6.5448	73.3856	40.2157
	TXK	Activity	Km app	72.811	40.3834	-8.6623
	TYK2	Activity	Km app	36.3844	100.866	93.8863
	TYRO3 (RSE)	Activity	Km app	9.058	92.3636	14.4379
	YES1	Activity	Km app	41.1986	85.4962	46.009
	ZAP70	Activity	Km app	12.4881	18.8847	11.9894
